# Supplementary material for: Causal effects of breast cancer risk factors across hormone receptor breast cancer subtypes: A two-sample Mendelian randomization study
Source: Cancer Epidemiol Biomarkers Prev. Author manuscript; Available in PMC 2025 Aug 14. (PMC12130805; doi:10.1158/1055-9965.EPI-24-1440)
Supplement: Supplementary data [file EMS207583-supplement-Supplementary_data.zip]

Archive with 18 entries (18 files):
- epi-24-1440_supplemental_table_7_suppst7.xlsx
- epi-24-1440_supplemental_table_6_suppst6.xlsx
- epi-24-1440_supplemental_table_5_suppst5.xlsx
- epi-24-1440_supplemental_table_4_suppst4.xlsx
- epi-24-1440_supplemental_table_3_suppst3.xlsx
- epi-24-1440_supplemental_table_2_suppst2.docx
- epi-24-1440_supplemental_table_1_suppst1.docx
- epi-24-1440_supplemental_figure_9_suppsf9.pdf
- epi-24-1440_supplemental_figure_8_suppsf8.pdf
- epi-24-1440_supplemental_figure_7_suppsf7.pdf
- epi-24-1440_supplemental_figure_6_suppsf6.pdf
- epi-24-1440_supplemental_figure_5_suppsf5.pdf
- epi-24-1440_supplemental_figure_4_suppsf4.pdf
- epi-24-1440_supplemental_figure_3_suppsf3.pdf
- epi-24-1440_supplemental_figure_2_suppsf2.pdf
- epi-24-1440_supplemental_figure_11_suppsf11.pdf
- epi-24-1440_supplemental_figure_10_suppsf10.pdf
- epi-24-1440_supplemental_figure_1_suppsf1.pdf
