# Supplementary material for: Causal effects of breast cancer risk factors across hormone receptor breast cancer subtypes: A two-sample Mendelian randomization study
Source: Cancer Epidemiol Biomarkers Prev. Author manuscript; Available in PMC 2025 Aug 14. (PMC12130805; doi:10.1158/1055-9965.EPI-24-1440)
Supplement: Supplementary data [file EMS207583-supplement-Supplementary_data.zip › epi-24-1440_supplemental_table_7_suppst7.xlsx]

## Sheet: Sheet 1
Supplemental Table 7. Results of primary and secondary MR analyses for BMI and ER-positive and ER-negative breast cancer subtypes, stratified by age (under40, 40to55, above55)
Risk factor	Outcome*	Primary IVW analyses		Secondary IVW analysis		MR-Egger			Weighted Median		Weighted Mode		MR-PRESSO
		OR	95%CI	OR	95%CI	OR	95%CI	p-value intercept	OR	95%CI	OR	95%CI	OR	95%CI
Body mass index (kg/m2)	Breast cancer age_under40_erpos1	1.02	( 0.87 , 1.2 )	0.98	( 0.84 , 1.14 )	0.97	( 0.75 , 1.25 )	0.932	1.1	( 0.85 , 1.43 )	1.12	( 0.86 , 1.45 )	NA	( NA , NA )
Body mass index (kg/m2)	Breast cancer age_under40_erneg1	1.03	( 0.87 , 1.22 )	1.04	( 0.87 , 1.24 )	1.07	( 0.89 , 1.43 )	0.807	1.05	( 0.77 , 1.44 )	1.13	( 0.85 , 1.51)	NA	( NA , NA )
Body mass index (kg/m2)	Breast cancer age_40to55_erpos1	0.98	( 0.91 , 1.06 )	0.99	( 0.91 , 1.07 )	1.07	( 0.94 , 1.21 )	0.135	1.07	( 0.95 , 1.21 )	1.17	( 1.05 , 1.31 )	0.97	( 0.9 , 1.04 )
Body mass index (kg/m2)	Breast cancer age_40to55_erneg1	0.9	( 0.82 , 0.99 )	0.99	( 0.89 , 1.1 )	1.02	( 0.86 , 1.21 )	0.654	1.05	( 0.88 , 1.26 )	1.03	( 0.86 , 1.23 )	NA	( NA , NA )
Body mass index (kg/m2)	Breast cancer age_above55_erpos1	0.95	( 0.90 , 1.00 )	0.96	( 0.90 , 1.02 )	0.98	( 0.89 , 1.08 )	0.575	1.03	( 0.94 , 1.12 )	1.02	( 0.94 , 1.12 )	0.95	( 0.89 , 1.00 )
Body mass index (kg/m2)	Breast cancer age_above55_erneg1	0.97	( 0.88 , 1.07 )	0.88	( 0.8 , 0.97 )	0.85	( 0.73 , 0.99 )	0.571	0.85	( 0.72 , 0.99 )	0.92	( 0.8 , 1.06 )	0.89	( 0.81 , 0.97 )
* The number of cases and controls for each group: under 40 ER-positive (cases: 4,533/controls: 7,137), under 40 ER-negative (cases: 2,442/controls: 7,073), 40-55 ER-positive (cases: 23,401/controls: 28,294), 40-55 ER-negative (cases: 6,761/controls: 28,280),above 55 ER-positive (cases: 42,896/controls: 48,981), above 55 ER-negative (cases: 8,679/controls: 47,717),
