# Supplementary material for: Causal effects of breast cancer risk factors across hormone receptor breast cancer subtypes: A two-sample Mendelian randomization study
Source: Cancer Epidemiol Biomarkers Prev. Author manuscript; Available in PMC 2025 Aug 14. (PMC12130805; doi:10.1158/1055-9965.EPI-24-1440)
Supplement: Supplementary data [file EMS207583-supplement-Supplementary_data.zip › epi-24-1440_supplemental_table_6_suppst6.xlsx]

## Sheet: Sheet1
Supplemental Table 6. Results of primary and secondary MR analyses with female-specific estimates for height, BMI and physical activity
Risk factor	Outcome	Primary IVW analysis		Secondary IVW analysis		MR-Egger			Weighted median		Weighted mode*		MR-PRESSO**		Strength causal evidence
		OR	95%CI	OR	95%CI	OR	95%CI	p-value intercept***	OR	95%CI	OR	95%CI	OR	95%CI
Height(m)
	Luminal A-like	1.11	(1.05, 1.17)	1.11	(1.06, 1.16)	1.12	(1.04, 1.20)	0.82	1.02	(0.97, 1.08)	N/A	N/A	1.08	(1.04, 1.12)	concordant
	Luminal B/HER2-negative-like	1	(0.94, 1.07)	1.08	(1.02, 1.15)	1.11	(1.00, 1.22)	0.58	1.07	(0.97, 1.18)	N/A	N/A	1.07	(1.00, 1.13)	concordant
	Luminal B-like	1.17	(1.09, 1.26)	1.15	(1.07, 1.23)	1.15	(1.03, 1.29)	0.96	1.13	(1.01, 1.28)	N/A	N/A	1.16	(1.09, 1.24)	consistent
	HER2-enriched	1.25	(1.13, 1.38)	1.01	(0.92, 1.11)	1.09	(0.93, 1.27)	0.27	1.02	(0.86, 1.20)	N/A	N/A	N/A		concordant
	Triple negative	1.13	(1.06, 1.21)	1.09	(1.03, 1.15)	1.07	(0.97, 1.18)	0.66	1.09	(0.99, 1.20)	N/A	N/A	1.08	(1.02, 1.14)	concordant
Body mass index (kg/m2)
	Luminal A-like	0.92	(0.84, 1.02)	0.93	(0.86, 1.00)	0.79	(0.65, 0.96)	0.082	0.89	(0.81, 0.97)	0.79	(0.62, 1.00)	0.92	(0.86, 0.98)	concordant
	Luminal B/HER2-negative-like	0.91	(0.80, 1.03)	0.92	(0.83, 1.02)	0.93	(0.71, 1.21)	0.953	0.84	(0.72, 0.98)	0.73	(0.47, 1.15)	0.91	(0.82, 1.01)	concordant
	Luminal B-like	0.91	(0.78, 1.06)	0.89	(0.78, 1.01)	0.77	(0.56, 1.05)	0.313	0.78	(0.64, 0.94)	0.64	(0.34, 1.22)	0.87	(0.77, 0.98)	concordant
	HER2-enriched	0.72	(0.57, 0.89)	0.84	(0.71, 1.00)	0.79	(0.51, 1.21)	0.761	0.79	(0.61, 1.03)	0.81	(0.36, 1.82)	0.83	(0.70, 0.98)	concordant
	Triple negative	0.79	(0.68, 0.91)	0.9	(0.81, 1.01)	0.84	(0.64, 1.11)	0.565	0.81	(0.69, 0.96)	0.64	(0.37, 1.09)	0.91	(0.81, 1.01)	concordant
Physical activity****
	Luminal A-like	0.89	(0.79, 1.01)	0.9	(0.81, 1.00)	0.74	(0.42, 1.31)	0.484	0.91	(0.85, 0.96)	0.98	(0.91, 1.05)	0.89	(0.67, 1.18)	concordant
	Luminal B/HER2-negative-like	0.92	(0.85, 0.99)	0.91	(0.85, 0.99)	0.96	(0.62, 1.48)	0.815	0.94	(0.87, 1.02)	0.96	(0.88, 1.05)	N/A		concordant
	Luminal B-like	0.91	(0.80, 1.03)	0.91	(0.82, 1.01)	0.6	(0.41, 0.89)	0.036	0.91	(0.82, 0.99)	1.02	(0.84, 1.24)	N/A		inconsistent
	HER2-enriched	0.93	(0.81, 1.08)	0.93	(0.82, 1.06)	0.59	(0.35, 0.98)	0.068	0.91	(0.8, 1.04)	0.87	(0.72, 1.07)	N/A		concordant
	Triple negative	1.01	(0.86, 1.17)	1	(0.87, 1.15)	1.1	(0.51, 2.36)	0.813	0.98	(0.90, 1.07)	0.98	(0.88, 1.09)	0.98	(0.90, 1.05)	inadequate
* Weighted mode analyses for height produced an error (<simpleError in density.default(BetaIV.in, weights = weights, bw = h): non-finite 'bw'>). This is because, the package has difficulties with calculating the bandwith (‘bw’). It could be that too many female-specific betas for height are very close to zero (Min. =-0.1190, 1st Qu.=-0.0130, Median=0.0005, Mean=0.0004, 3rd Qu.=0.0130, Max.=0.2000…
** ORs for MR-PRESSO method are only presented if the outlier test (p < 0.05) indicated that one or multiple outlying SNPs were detected
*** A p-value < 0.05 for the MR-Egger intercept indicates that unbalanced horizontal pleiotropy is present
**** The GWAS female-specific summary statistics result of physical activity which we used here is in milli-gravity units, while the GWAS sex-combined summary statistics result of physical activity is in standardized units. For a rough rule of thumb, the standardized of accelerometer measured milli-gravity units is ~8.2.
Bold figures indicate causal estimates for which p < 0.05
