# Supplementary material for: Causal effects of breast cancer risk factors across hormone receptor breast cancer subtypes: A two-sample Mendelian randomization study
Source: Cancer Epidemiol Biomarkers Prev. Author manuscript; Available in PMC 2025 Aug 14. (PMC12130805; doi:10.1158/1055-9965.EPI-24-1440)
Supplement: Supplementary data [file EMS207583-supplement-Supplementary_data.zip › epi-24-1440_supplemental_table_5_suppst5.xlsx]

## Sheet: Sheet1
Supplemental Table 5. Calulcated F-statistics for each included risk factor
Risk factor	Number of GWAS hits (r2 in independent sample)	Minimal F-stat*	Maximum F-stat*	Number of variants included in primary analysis
Height	3290 (24.6%)	9.4	13.6	3054
Body mass index	941 (6.0%)	6.4	9.3	884
Type 2 diabetes	425 (NR)	N/A	N/A	390
Age at menarche	389 (7.4%)	19.4	28.1	322
Age at menopause	290 (10.1%)	36.6	53	218
Percent breast density	20 (8.7%**)	449.6	651.5	16
Alcohol consumption	99 (0.19%**)	1.8	2.6	93
Smoking behavior (ever smoked regularly; yes/no)	378 (2.3%**)	5.9	8.5	349
Physical activity	5 (0.06%; based on 3 hits; 5 x 10-9**)	18.9 (based on 3 hits)	27.4 (based on 3 hits)	5
Abbreviations: GWAS, genome-wide association study; NR, not reported
*F-statistics were calculated using the following formula: r2/(1-r2)*total sample size of breast cancer GWAS/number of variants. To minimize bias due to inflated r2 values in the discovery GWAS, we used r2 estimates based on independent samples where possible. Accordingly, presented F-statistics are calculated based on the initial number of identified GWAS hits, i.e. before filtering for the curr…
**presented r2 was estimated in GWAS sample instead of independent sample
