# Supplementary material for: Causal effects of breast cancer risk factors across hormone receptor breast cancer subtypes: A two-sample Mendelian randomization study
Source: Cancer Epidemiol Biomarkers Prev. Author manuscript; Available in PMC 2025 Aug 14. (PMC12130805; doi:10.1158/1055-9965.EPI-24-1440)
Supplement: Supplementary data [file EMS207583-supplement-Supplementary_data.zip › epi-24-1440_supplemental_table_4_suppst4.xlsx]

## Sheet: Sheet1
Supplemental Table 4. Numbers and statistical power calculation for each included risk factor across subtypes
Risk factor	Breast cancer hormone receptor-based subtype	Sample size (total)	Number of cases	Number of controls	Ratio of cases to controls = 1:x	R2 genetic variants	Causal effect per SD change in exposure for associations with overall breast cancer*	Statistical power**	Total sample size required for 80% statistical power*
Height
	Luminal A-like	136730	45253	91477	2.02	0.246	1.03	0.723	164900
	Luminal B/HER2-negative-like	97827	6350	91477	14.41	0.246	1.03	0.203	601800
	Luminal B-like	97904	6427	91477	14.23	0.246	1.03	0.205	595300
	HER2-enriched	94361	2884	91477	31.72	0.246	1.03	0.118	1232600
	Triple-negative	100079	8602	91477	10.63	0.246	1.03	0.255	464700
BMI
	Luminal A-like	136730	45253	91477	2.02	0.06	0.96	0.413	354500
	Luminal B/HER2-negative-like	97827	6350	91477	14.41	0.06	0.96	0.117	1293700
	Luminal B-like	97904	6427	91477	14.23	0.06	0.96	0.118	1279600
	HER2-enriched	94361	2884	91477	31.72	0.06	0.96	0.076	2649500
	Triple-negative	100079	8602	91477	10.63	0.06	0.96	0.142	998900
T2D
	Luminal A-like	136730	45253	91477	2.02	NR	0.96	N/A	N/A
	Luminal B/HER2-negative-like	97827	6350	91477	14.41	NR	0.96	N/A	N/A
	Luminal B-like	97904	6427	91477	14.23	NR	0.96	N/A	N/A
	HER2-enriched	94361	2884	91477	31.72	NR	0.96	N/A	N/A
	Triple-negative	100079	8602	91477	10.63	NR	0.96	N/A	N/A
Age at menarche (univariable analysis)
	Luminal A-like	136730	45253	91477	2.02	0.074	0.98	0.158	1173400
	Luminal B/HER2-negative-like	97827	6350	91477	14.41	0.074	0.98	0.062	4282600
	Luminal B-like	97904	6427	91477	14.23	0.074	0.98	0.063	4236000
	HER2-enriched	94361	2884	91477	31.72	0.074	0.98	0.048	8771100
	Triple-negative	100079	8602	91477	10.63	0.074	0.98	0.07	3306700
Age at menopause
	Luminal A-like	136730	45253	91477	2.02	0.101	1.18	1	N/A
	Luminal B/HER2-negative-like	97827	6350	91477	14.41	0.101	1.18	0.982	N/A
	Luminal B-like	97904	6427	91477	14.23	0.101	1.18	0.983	N/A
	HER2-enriched	94361	2884	91477	31.72	0.101	1.18	0.794	95800
	Triple-negative	100079	8602	91477	10.63	0.101	1.18	0.997	N/A
Percent breast density
	Luminal A-like	136730	45253	91477	2.02	0.087	1.32	1	N/A
	Luminal B/HER2-negative-like	97827	6350	91477	14.41	0.087	1.32	1	N/A
	Luminal B-like	97904	6427	91477	14.23	0.087	1.32	1	N/A
	HER2-enriched	94361	2884	91477	31.72	0.087	1.32	0.991	N/A
	Triple-negative	100079	8602	91477	10.63	0.087	1.32	1	N/A
Alcohol consumption
	Luminal A-like	136730	45253	91477	2.02	0.0019	1.03	0.041	21347300
	Luminal B/HER2-negative-like	97827	6350	91477	14.41	0.0019	1.03	0.031	77915200
	Luminal B-like	97904	6427	91477	14.23	0.0019	1.03	0.031	77068300
	HER2-enriched	94361	2884	91477	31.72	0.0019	1.03	0.029	159578300
	Triple-negative	100079	8602	91477	10.63	0.0019	1.03	0.032	60159900
Smoking behaviour
	Luminal A-like	136730	45253	91477	2.02	0.023	1.03	0.119	1763500
	Luminal B/HER2-negative-like	97827	6350	91477	14.41	0.023	1.03	0.053	6436500
	Luminal B-like	97904	6427	91477	14.23	0.023	1.03	0.053	6366600
	HER2-enriched	94361	2884	91477	31.72	0.023	1.03	0.042	13182600
	Triple-negative	100079	8602	91477	10.63	0.023	1.03	0.059	4969800
Physical activity
	Luminal A-like	136730	45253	91477	2.02	0.0006	0.49	0.86	N/A
	Luminal B/HER2-negative-like	97827	6350	91477	14.41	0.0006	0.49	0.27	423700
	Luminal B-like	97904	6427	91477	14.23	0.0006	0.49	0.272	419100
	HER2-enriched	94361	2884	91477	31.72	0.0006	0.49	0.15	867700
	Triple-negative	100079	8602	91477	10.63	0.0006	0.49	0.341	327100
* To calculate causal effects per standard deviation change in age at menarche and age at menopause, we multiplied log odds ratios per year increase with mean reported standard deviations by the discovery GWAS for these traits. For age at menarche the mean reported standard deviation was 1.48 years; for age at menopause the mean reported standard deviation was 3.97 years.
** Statistical power estimates and the required sample size to reach 80% statistical power were calculated using the web application available at https://sb452.shinyapps.io/power/. We were not able to perform power calculations for type 2 diabetes, because its GWAS did not reported the variance explained by the genome-wide significant variants.
