# Supplementary material for: Causal effects of breast cancer risk factors across hormone receptor breast cancer subtypes: A two-sample Mendelian randomization study
Source: Cancer Epidemiol Biomarkers Prev. Author manuscript; Available in PMC 2025 Aug 14. (PMC12130805; doi:10.1158/1055-9965.EPI-24-1440)
Supplement: Supplementary data [file EMS207583-supplement-Supplementary_data.zip › epi-24-1440_supplemental_table_3_suppst3.xlsx]

## Sheet: Sheet1
Supplemental Table 3. Overview of the statistical analyses that were used to generate the included summary-level GWAS data
GWAS trait	Reference	Statistical model used in GWAS	Covariates adjusted for in GWAS models	Transformation of trait (i.e. scale trait)	Software used for GWAS	Potential for collider bias based on covariate adjustment	Were beta's and se's from condidtional GWAS analyses including in this MR analysis?	# of secondary SNPs	Genomic build
Risk factors
Height	(25)	Linear regression or linear mixed models (varied across included studies, see [PMID: 25282103] for GIANT-specific details)	relatedness, age, sex and other study-specific covariates, like genotypic batch (varied across included studies, see [PMID: 25282103] for GIANT-specific details)	Residuals of models were inverse-normally transformed before analysis	varied across included studies, see [PMID: 25282103] for GIANT-specific details	No	Yes	902	hg19
BMI	(25)	Linear regression or linear mixed models (varied across included studies, see [PMID: 25673413] for GIANT-specific details)	relatedness, age, sex and other study-specific covariates, like genotypic batch (varied across included studies, see [PMID: 25673413] for GIANT-specific details)	Residuals of models were inverse-normally transformed before analysis	varied across included studies, see [PMID: 25673413] for GIANT-specific details	No	Yes	285	hg19
Type 2 diabetes	(26)	MVP data: logistic regression Other studies: used models are not reported in this manuscript (only that they varied across studies)	MVP: age, sex, and 10 principal components of genetic ancestry Other studies: not reported in manuscript	N/A	MVP: PLINK2a DIAMANTE: differed across studies Penn Medicine Biobank: SNPTEST Malmo Diet and Cancer Study: SNPTEST Medstar: SNPTEST PennCath: SNPTEST	Not based on MVP details	No	N/A	NR
Age at menarche	(27)	Linear regression	Age at study visit and other study-specific covariates (not reported in manuscript)	No transformation	Differed across included studies	No	Unclear	NR	hg19
Age at menopause	(12)	Linear regression models or linear mixed models (varied across studies)	Meta-analysis: genetic principal components/relationship matrix (depending on model used) and study-specific covariates Replication: age, the top five genetic principal components and genotyping platform	No transformation	Varied across included studies	No	Unclear	NR	hg19
Percent breast density	(13)	Linear regression	ln(BMI), age at mammography, genotyping reagent kit, and the first ten principal components of European ancestry	Yes; transformed to attain standard normal distributions with mean 0 and variance 1 Hologic: cube-root GE: square-root	PLINK	Yes, because of adjustment for BMI	N/A	N/A	hg19
Alcohol consumption	(28)	Linear mixed models	Kinship matrix	Residuals of models were inverse-normally transformed before analysis	RVTESTS	No	Yes	18	hg19
Smoking behavior	(28)	Linear mixed models (family studies) and logistic regression (studies including unrelated participants)	Mixed models: kinship matrix Logistic regression: principal components	Mixed models: Residuals of models were inverse-normally transformed before analysis Logistic regression: N/A	RVTESTS	No	Yes	119	hg19
Physical activity	(29)	Linear mixed models	assessment centre, genotyping array, age, age squared, and season	No transformation	BOLT-LMM	No	N/A	N/A	NR
Outcome
Breast cancer subtypes	(30)	Standard logistic regression (overall breast cancer); two-stage polytomous logistic regression (subtype-specific analyses)	Standard logistic regression: country, 10 principal components ; two-stage polytomous logistic regression: principal components and age	N/A	R	N/A	Unclear	NR	hg19
Abbreviations: GWAS, genome-wide assocition study; N/A, not applicable; MVP, Million Veteran Program; NR, not reported
